# Supplementary material for: Dynamic Transcriptional Landscape of Grass Carp (Ctenopharyngodon idella) Reveals Key Transcriptional Features Involved in Fish Development
Source: Int J Mol Sci. 2022 Sep 30;23(19):11547. doi: 10.3390/ijms231911547 (PMC9569805; doi:10.3390/ijms231911547)
Supplement: Supplementary file 1 [file ijms-23-11547-s001.zip]

Archive with 2 entries (2 files):
- supp_figures.pdf
- supp_tables.xlsx
