# Supplementary material for: Dynamic Transcriptional Landscape of Grass Carp (Ctenopharyngodon idella) Reveals Key Transcriptional Features Involved in Fish Development
Source: Int J Mol Sci. 2022 Sep 30;23(19):11547. doi: 10.3390/ijms231911547 (PMC9569805; doi:10.3390/ijms231911547)
Supplement: Supplementary file 1 [file ijms-23-11547-s001.zip › supp_tables.xlsx]

## Sheet: S table S1
Supplemental table S1: Statistics of various transcripts in the gc.v2 transcriptome.
RNA type	Transcripts	Matching transcrips [1]	Gene	Ratio of transcripts/gene [2]
noncoding	17529	11569	10150	1.14
coding	56160	39443	17790	2.22
TUCP	3893	1603	1409	1.14
misc	0	24967	3706	6.74
Note: [1] "Matching" transcripts share the same RNA type as thire gene; [2] Ratio of transcripts/gene are calculated by dividing the number of "matching transcripts" with the number of genes.

## Sheet: S table S2
Supplemental table S2: Transcript length statistics of SMRT-based fish transcriptome and model animal transcriptome.
Assembly	N	min	max	mean	variance	quantile (25%)	quantile (50%, median)	quantile (75%)
gc.v1	32811	151	103368	2013.23	3.04613e+06	982	1642	2586
gc.v2	77582	184	102038	4687.49	3.00948e+07	1742	3281	5599
gc.v2*	92344	184	102038	4446.03	2.59056e+07	1831	3208	5148
M. anguillicaudatus	33330	304	13253	3618.63	3.38302e+06	2121	3054	5418
D. rerio	54437	34	95962	2849.39	1.16111e+07	1280	2103	3530
O. brevibarba	172126	58	9906	2176.36	1.18832e+06	1382	1906	2708
H. sapiens	158792	33	109224	3586.81	9.08973e+06	1692	2861	4691
M. musculus	107193	28	107190	3369.3	8.30739e+06	1433	2655	4438
Note: Gc.v1 refers to the annotation of the draft grass carp genome [1]; gc.v2 refers to the transcriptome assembled in this study; gc.v2* was calculated assuming that all clusters generated by SMRT sequencing can generate transcripts based on the grass carp genome, which is equal to gc.v2 plus the transcripts that cannot be successfully aligned to the grass carp genome in the SMRT sequencing. D.…
Note: Gc.v1 refers to the annotation of the draft grass carp genome [1]; gc.v2 refers to the transcriptome assembled in this study; gc.v2* was calculated assuming that all clusters generated by SMRT sequencing can generate transcripts based on the grass carp genome, which is equal to gc.v2 plus the transcripts that cannot be successfully aligned to the grass carp genome in the SMRT sequencing. D.…
Note: Gc.v1 refers to the annotation of the draft grass carp genome [1]; gc.v2 refers to the transcriptome assembled in this study; gc.v2* was calculated assuming that all clusters generated by SMRT sequencing can generate transcripts based on the grass carp genome, which is equal to gc.v2 plus the transcripts that cannot be successfully aligned to the grass carp genome in the SMRT sequencing. D.…

## Sheet: S table S3
Supplemental table S3: Count table of PC-related transcripts of various RNA types in PCA analysis on all samples (PC1-PC5).
Principle component	RNA type	Count of particular type of RNA in Grass Carp	Total count in Grass Carp	Count of particular type of RNA contributing to PC	Total count of RNA contributing to PC	Expected	P-value	Compared to expected counts
PC1	mRNA	56160	77582	3355	4428	3205.34	7.26994e-07	Over
	lncRNA	17529	77582	852	4428	1000.47	1.40393e-07	Under
	TUCP	3893	77582	221	4428	222.193	0.971766	Not significant
	TE	64	77582	4	4428	3.65281	0.786083	Not significant
PC2	mRNA	56160	77582	2572	4068	2944.74	4.53762e-35	Under
	lncRNA	17529	77582	1287	4068	919.13	5.33463e-38	Over
	TUCP	3893	77582	209	4068	204.129	0.712845	Not significant
	TE	64	77582	7	4068	3.35583	0.0896613	Not significant
PC3	mRNA	56160	77582	3725	4884	3535.43	2.30362e-09	Over
	lncRNA	17529	77582	941	4884	1103.5	4.07046e-08	Under
	TUCP	3893	77582	218	4884	245.075	0.0900112	Not significant
	TE	64	77582	0	4884	4.02898	0.0328595	Under
PC4	mRNA	56160	77582	2085	2568	1858.92	1.81777e-24	Over
	lncRNA	17529	77582	362	2568	580.218	1.38625e-26	Under
	TUCP	3893	77582	121	2568	128.86	0.519666	Not significant
	TE	64	77582	0	2568	2.11843	0.273453	Not significant
PC5	mRNA	56160	77582	1798	2250	1628.73	5.42139e-16	Over
	lncRNA	17529	77582	328	2250	508.369	5.22417e-21	Under
	TUCP	225	77582	124	2250	6.52535	0.28202	Not significant
	TE	64	77582	0	2250	1.8561	0.266803	Not significant

## Sheet: S table S4
Supplemental table S4: Statistics of PC-related transcripts in PCA analysis on juvenile samples (PC1-PC5)
Principle component	RNA type	Count of particular type of RNA in Grass Carp	Total count in Grass Carp	Count of particular type of RNA contributing to PC	Total count of RNA contributing to PC	Expected	P-value	Compared to expected counts
PC1	mRNA	56160	77582	6310	8499	6152.25	2.62×10-4	Under
	lncRNA	17529	77582	1754	8499	1920.28	3.70×10-5	Under
	TUCP	3893	77582	435	8499	426.47	6.77×10-2	Not significant
PC2	mRNA	56160	77582	3213	4078	2951.98	5.26×10-20	Over
	lncRNA	17529	77582	665	4078	921.39	2.64×10-22	Under
	TUCP	3893	77582	200	4078	204.63	7.68×10-2	Not significant
PC3	mRNA	56160	77582	4781	6862	4967.26	1.89×10-6	Under
	lncRNA	17529	77582	1705	6862	1550.41	2.44×10-5	Over
	TUCP	3893	77582	376	6862	344.33	9.55×10-2	Not significant
PC4	mRNA	56160	77582	2571	3509	2540.09	2.63×10-1	Not significant
	lncRNA	17529	77582	745	3509	792.83	6.02×10-2	Not significant
	TUCP	3893	77582	193	3509	176.08	2.07×10-1	Not significant
PC5	mRNA	56160	77582	2734	3608	2611.76	7.26×10-6	Over
	lncRNA	17529	77582	645	3608	815.2	1.11×10-11	Under
	TUCP	3893	77582	229	3608	181.05	5.49×10-4	Over

## Sheet: S table S5
Supplemental table S5: Statistics for genomic transposons of grass carp.
	Counts	Percentage of counts	Length occupied (bp)	Percentage of sequences
Class I elements (Retroelements)	168906	10.0157	42114094	4.68
LRT Retrotransposon	87974	5.21666	25677670	2.85
LTR/DIRS	39914	2.36681	10923841	1.21
LTR/ERV1	4449	0.263816	1244261	0.14
LTR/Gypsy	22572	1.33847	7940326	0.88
LTR/Ngaro	5044	0.299098	1028870	0.11
LTR/Pao	1238	0.0734106	130386	0.01
unclassified LTR	14757	0.875057	4400986	0.49
non-LTR Retrotransposon	80932	4.79909	16436424	1.83
LINE	58793	3.48629	14121806	1.57
LINE/I	3268	0.193785	509270	0.06
LINE/I-Nimb	483	0.0286408	217528	0.02
LINE/Jockey	523	0.0310127	155279	0.02
LINE/L1	738	0.0437618	307092	0.03
LINE/L1-Tx1	863	0.051174	342392	0.04
LINE/L2	44915	2.66336	10699950	1.19
LINE/Penelope	161	0.00954694	34635	0
LINE/R1	4935	0.292635	1140043	0.13
LINE/RTE-X	953	0.0565108	252106	0.03
LINE/Rex-Babar	1719	0.101933	434859	0.05
unclassified LINE	235	0.013935	28652	0
SINE	22139	1.31279	2314618	0.26
SINE/Deu	1793	0.106321	398185	0.04
SINE/L2	5121	0.303664	342490	0.04
SINE/tRNA	2489	0.147592	281621	0.03
SINE/tRNA-RTE	2613	0.154945	217426	0.02
unclassified SINE	10123	0.600271	1074896	0.12
Class Ⅱelements (DNA Transposons)	936758	55.5477	197540304	21.94
DNA Transposon	905841	53.7144	191899164	21.31
DNA/En-Spm	59920	3.55312	11543176	1.28
DNA/Ginger	357	0.0211693	103925	0.01
DNA/Harbinger	53353	3.16371	10888360	1.21
DNA/IS4EU	2403	0.142493	827606	0.09
DNA/Kolobok	59586	3.53332	11533871	1.28
DNA/Maverick	4191	0.248517	1043552	0.12
DNA/MuDR	8623	0.511325	1092945	0.12
DNA/P	1423	0.0843807	641598	0.07
DNA/PiggyBac	30427	1.80425	8848548	0.98
DNA/Sola	643	0.0381285	48261	0.01
DNA/TcMar	106014	6.28639	33812868	3.75
DNA/hAT	396865	23.5332	71993561	7.99
unclassified DNA Transposon	182036	10.7943	39520893	4.39
RC/Helitron	30917	1.83331	5641140	0.63
Unknown repeats	580740	34.4366	103047669	11.44
Total transposable elements	1686404	100	342702067	38.06

## Sheet: S table S6 
Supplemental table S6: Primers and corresponding conditions for qPCR validation.
Class of gene	Gene ID	Transcript ID	Forward primer	Reverse primer	Tm(℃)
R1	CIWT.15163	CIWT.15163.1	GGCATCAGCCTTCAGAG	CACAGCAAGTGGCAACC	50
R2	CIWT.14112	CIWT.14112.1	GTAAGACACCTAACCCCCA	AGCGCATTTAACCCATC	47
R3	CIWT.17561	CIWT.17561.1	AAGGCACCTAACCCCCA	TGCATTTAACCCATCCAA	45
R4	CIWT.29641	CIWT.29641.1	GTCCAGTGTTCTCTCCGC	CTCTGCATTTAACCCATCC	45
R5	CIWT.2499	CIWT.2499.1	TCTGGGGGCAGTCGTGG	AGGGAGCAGTTGGGGGT	57
R6	CIWT.30877	CIWT.30877.1	AGTGGAGTGAATGAAGAGC	TGACGTGTAGCCAAGTATG	49
R7	CIWT.15487	CIWT.15487.1	TTCCTCTCTCATTACCCA	CCTCATTTTCCACACACT	46
R8	CIWT.750	CIWT.750.1	ATGACTGAGGTGCCCTT	GTAACCCATACTCTGAATTTG	45
T1	CIWT.14110	CIWT.14110.1	TCTCTTCTAATCTCATTACCC	CAGACTCTGCATTTCACC	50
T2	CIWT.8438	CIWT.8438.1	AAGGTCATGGGTTCGGG	GCAGTTGGGGGTTTCAG	51
T3	CIWT.18867	CIWT.18867.1	AGGCACCAAACCCCCAA	TGCTCTGCATTTAACCCAT	50
T4	CIWT.14931	CIWT.14931.1	TGACCCCCAATCGCTCC	AATTTGTCCTCTGCATTTAAC	45
T5	CIWT.9147	CIWT.9147.1	GTCTCAGTTTCGGCAGGA	GGGAACGATTGGGGGTT	52
T6	CIWT.9101	CIWT.9101.1	CCTAATGGTTAGAGAGTCGGA	TGGGCAATGAGTGGAAGA	50
T7	CIWT.7517	CIWT.7517.1	CACCTTCGTTACCCCCT	GAACACACACAGACACACCC	50
T8	CIWT.31526	CIWT.31526.1	CTCTCTTCCACTCTCATTACCC	ACACACGCACGCACCTG	51
reference gene	CIWT.8640	CIWT.8640.1	AATGGGGCAATGGAGAT	AGACAGGTTTGGTGGTTAT	50
Note: "R" represents motif-relate genes; "T" represents transposon rnd-3_fimaly-293.

## Sheet: S table S7
Supplemental table S7: Counts of alternative splicing events at various time periods and various tissues.
Sample(s)	A3	A5	AF	AL	MX	RI	SE	Total
T2	292	348	187	15	24	163	372	1401
T4	309	343	178	14	26	168	379	1417
T5	287	318	157	15	21	155	337	1290
T6	281	320	165	15	23	149	343	1296
T7	298	353	202	14	15	346	339	1567
T8	292	329	211	12	8	412	330	1594
T9	280	320	219	10	8	419	321	1577
T10	273	301	210	10	10	415	293	1512
T11	246	271	173	15	14	390	265	1374
T12	311	349	215	19	27	477	368	1766
T13	278	291	174	16	21	429	296	1505
T14	299	302	196	18	25	454	340	1634
T15	216	216	114	13	18	329	233	1139
T16	166	156	84	14	16	235	178	849
T17	340	357	222	19	39	449	444	1870
T18	323	314	195	23	36	444	416	1751
T19	154	159	107	8	21	196	195	840
T20	90	88	49	10	14	108	110	469
HB1	297	284	174	21	21	346	409	1552
HB2	198	200	131	20	15	267	303	1134
HB3	229	205	134	15	18	267	314	1182
HB4	185	190	116	9	18	266	285	1069
HG1	171	194	143	13	21	279	201	1022
HG2	149	182	124	10	20	260	173	918
HH1	82	110	61	5	13	105	122	498
HH2	104	132	90	8	16	162	161	673
HI1	117	139	93	7	15	189	128	688
HI2	134	163	117	10	17	226	177	844
HK1	158	162	101	6	15	222	170	834
HK2	146	178	100	7	12	247	184	874
HL1	42	59	32	3	4	71	30	241
HL2	24	26	18	0	1	50	7	126
HL3	32	31	24	1	1	65	18	172
HM1	76	85	41	2	14	83	96	397
HM2	78	84	45	3	12	78	83	383
HM3	66	61	33	2	9	82	64	317
HM4	97	115	70	4	17	139	138	580
HP1	102	119	74	6	12	158	101	572
HP2	105	123	72	5	12	172	111	600
HS1	89	121	68	9	19	146	98	550
HS2	150	166	101	8	13	237	162	837
Brain (HB1, HB2, HB3, HB4)	251	242	162	18	20	312	360	1365
Gill (HG1, HG2)	207	231	175	14	28	327	246	1228
Heart (HH1, HH2)	124	172	107	9	20	182	201	815
Intestine (HI1, HI2)	182	195	141	10	21	276	224	1049
Kidney (HK1, HK2)	197	223	121	8	17	295	227	1088
Liver (HL1, HL2, HL3)	27	28	21	1	1	61	15	154
Muscle (HM1, HM2, HM3, HM4)	88	86	54	3	14	91	95	431
Spleen (HP1, HP2)	132	155	84	6	14	216	144	751
Skin (HS1, HS2)	165	193	113	9	21	249	179	929
Zygote activation (T2 - T8)	285	342	182	15	23	163	361	1371
Gastrula to hatching out (T9 - T16)	314	342	217	19	25	465	348	1730
Larva (T16 - T20)	281	291	179	19	36	398	373	1577
Before juvenile (T2 - T20)	475	521	358	29	40	570	582	2575
Juvenile (All tissues)	295	314	231	21	40	391	451	1743
All samples	604	664	501	42	64	729	855	3459

## Sheet: S table S8
Supplemental table S8: GO enrichment results of "over" RI genes (T6-T7 period) in the background of all genes (P < 0.001).
GOTerm	Pvalue	OddsRatio	ExpCount	Count	Size	Term	GODomain	Direction
GO:0044425	0.000161	0.23	16.47	5	2149	membrane part	CC	under
GO:0016020	0.000548	0.33	21.53	10	2809	membrane	CC	under
GO:0003676	6.71e-08	3.58	16.68	38	1848	nucleic acid binding	MF	over
GO:1901363	6.18e-05	2.5	30.86	48	3419	heterocyclic compound binding	MF	over
GO:0097159	6.86e-05	2.48	30.97	48	3431	organic cyclic compound binding	MF	over
GO:0003723	8.34e-05	4.03	3.78	13	419	RNA binding	MF	over
GO:0044237	2.4e-06	3.44	30.26	49	3826	cellular metabolic process	BP	over
GO:0044260	2.89e-05	2.81	23.5	40	2972	cellular macromolecule metabolic process	BP	over
GO:0044238	0.000288	2.51	31.7	46	4009	primary metabolic process	BP	over
GO:0071704	0.000294	2.53	32.77	47	4144	organic substance metabolic process	BP	over
GO:0043170	0.0006	2.31	26.5	40	3351	macromolecule metabolic process	BP	over
GO:0010467	0.000748	2.44	12.63	24	1597	gene expression	BP	over
GO:0005634	5.32e-05	3.13	14.39	28	1878	nucleus	CC	over
GO:0044424	0.000836	3.01	31.09	42	4056	intracellular part	CC	over

## Sheet: S table S9
Supplemental table S9: GO enrichment results of "over" RI genes (T6-T7 period) in the background of "normal" genes (P < 0.01)
GOTerm	Pvalue	OddsRatio	ExpCount	Count	Size	Term	GODomain	Direction
GO:0003676	0.00188	2.48	27.76	38	75	nucleic acid binding	MF	over
GO:0044237	0.00784	2.34	40.98	49	113	cellular metabolic process	BP	over
GO:0010467	0.00833	2.44	16.68	24	46	gene expression	BP	over

## Sheet: S table S10
Supplemental table S10: Mann–Whitney U test for splicing features.
Feature	X	Y	Statistic	Pvalue
Length	RI_all	constitutive_all	1825202	2.21e-20
Length	RI_over	RI_normal	33701.5	3.04e-09
Length	RI_over	constitutive_over	227928	0.031293
Length	RI_over	constitutive_normal	481866	0.100791
Length	RI_normal	constitutive_over	389258	1.87e-16
Length	RI_normal	constitutive_normal	688046	1.3e-34
Length	constitutive_over	constitutive_normal	4821728	3.54e-21
GC_content	RI_all	constitutive_all	1489481	4.75e-53
GC_content	RI_over	RI_normal	43062	0.046906
GC_content	RI_over	constitutive_over	164018	2.56e-16
GC_content	RI_over	constitutive_normal	340074	1.64e-16
GC_content	RI_normal	constitutive_over	321078	1.62e-36
GC_content	RI_normal	constitutive_normal	664312	6.56e-39
GC_content	constitutive_over	constitutive_normal	5506374	0.167125
Strength of 5' splice site (MaxEnt)	RI_all	constitutive_all	1559441	2.03744e-44
Strength of 5' splice site (MaxEnt)	RI_over	RI_normal	41096.5	0.00546807
Strength of 5' splice site (MaxEnt)	RI_over	constitutive_over	178641	1.55426e-11
Strength of 5' splice site (MaxEnt)	RI_over	constitutive_normal	375632	8.95637e-11
Strength of 5' splice site (MaxEnt)	RI_normal	constitutive_over	323704	2.47708e-35
Strength of 5' splice site (MaxEnt)	RI_normal	constitutive_normal	681464	2.18459e-35
Strength of 5' splice site (MaxEnt)	constitutive_over	constitutive_normal	5454980	0.107414
Strength of 3' splice site (MaxEnt)	RI_all	constitutive_all	1.70889e+06	2.48753e-29
Strength of 3' splice site (MaxEnt)	RI_over	RI_normal	42851.5	0.038472
Strength of 3' splice site (MaxEnt)	RI_over	constitutive_over	196615	5.9976e-07
Strength of 3' splice site (MaxEnt)	RI_over	constitutive_normal	398884	8.1442e-08
Strength of 3' splice site (MaxEnt)	RI_normal	constitutive_over	367262	1.18196e-21
Strength of 3' splice site (MaxEnt)	RI_normal	constitutive_normal	746131	8.47453e-25
Strength of 3' splice site (MaxEnt)	constitutive_over	constitutive_normal	5459545	0.142673
BPS Score	RI_all	constitutive_all	2239053	0.0498149
BPS Score	RI_over	RI_normal	44333	0.132713
BPS Score	RI_over	constitutive_over	225978	0.0200537
BPS Score	RI_over	constitutive_normal	469647	0.0307145
BPS Score	RI_normal	constitutive_over	500949	0.1824
BPS Score	RI_normal	constitutive_normal	1.04248e+06	0.288125
BPS Score	constitutive_over	constitutive_normal	5.5173e+06	0.202883
Ratio_dist_s	RI_all	constitutive_all	2269296	0.136465
Ratio_dist_s	RI_over	RI_normal	42831	0.037722
Ratio_dist_s	RI_over	constitutive_over	245576	0.445426
Ratio_dist_s	RI_over	constitutive_normal	488070	0.164587
Ratio_dist_s	RI_normal	constitutive_over	476508	0.006377
Ratio_dist_s	RI_normal	constitutive_normal	1016145	0.077103
Ratio_dist_s	constitutive_over	constitutive_normal	5402134	0.012366
Ratio_dist_e	RI_all	constitutive_all	2254197	0.085173
Ratio_dist_e	RI_over	RI_normal	46637	0.462219
Ratio_dist_e	RI_over	constitutive_over	232023	0.071892
Ratio_dist_e	RI_over	constitutive_normal	499856	0.343311
Ratio_dist_e	RI_normal	constitutive_over	482170	0.016854
Ratio_dist_e	RI_normal	constitutive_normal	1040148	0.262549
Ratio_dist_e	constitutive_over	constitutive_normal	5338528	0.001237
Note: RI_normal refers to alternative introns in "normal" events; RI_over refers to alternative introns "over" events; RI_all refers to all alternative introns; constitutive_normal refers to constitutive introns in "normal" events; constitutive_over refers to constitutive introns in "over" events, constitutive_all refer to all constitutive introns. Ratio_dist_s refers to the relative position of …

[truncated: 2 more sheets: S table S11, S table S12]
